# Supplementary material for: 5,6-Dihydro-2H-1,3-dithiolo[4,5-b][1,4]dioxine-2-thione
Source: Acta Crystallogr Sect E Struct Rep Online. 2011 May 14;67(Pt 6):o1404. doi: 10.1107/S1600536811017417 (PMC3120295; doi:10.1107/S1600536811017417)
Supplement: Supplementary file 2 [file e-67-o1404-Isup2.hkl]

# 
# h,k,l, Fc-squared, Fo-squared, sigma(Fo-squared) and status flag 
# 
data_I
_shelx_title '  _s101123d' 
_shelx_refln_list_code          4 
_shelx_F_calc_maximum      131.56 
_exptl_crystal_F_000       392.00 
_reflns_d_resolution_high  0.8264 
 
loop_ 
 _symmetry_equiv_pos_as_xyz 
 'x, y, z' 
 '-x+1/2, y+1/2, -z+1/2' 
 '-x, -y, -z' 
 'x-1/2, -y-1/2, z-1/2' 
 
_cell_length_a     5.4645 
_cell_length_b    13.4301 
_cell_length_c     9.8189 
_cell_angle_alpha  90.000 
_cell_angle_beta   91.294 
_cell_angle_gamma  90.000 
 
_shelx_F_squared_multiplier     1.000 
 
loop_ 
 _refln_index_h 
 _refln_index_k 
 _refln_index_l 
 _refln_F_squared_calc 
 _refln_F_squared_meas 
 _refln_F_squared_sigma 
 _refln_observed_status 
   2   0   0     1721.66     1707.41     17.60 o 
   4   0   0        0.41        4.97      3.05 o 
   6   0   0      295.22      275.37     14.66 o 
   1   1   0     1771.36     1845.44     17.34 o 
   2   1   0     3322.00     3420.13     22.50 o 
   3   1   0       11.22       13.48      1.95 o 
   4   1   0      251.82      236.84      5.24 o 
   5   1   0     1271.17     1295.21     24.89 o 
   6   1   0       24.67       19.94      4.18 o 
   0   2   0      347.58      340.78      5.61 o 
   1   2   0      156.55      171.95      3.48 o 
   2   2   0     1908.12     1899.03     17.79 o 
   3   2   0      831.91      888.47     15.17 o 
   4   2   0       58.12       65.53      3.25 o 
   5   2   0      202.28      212.74      6.50 o 
   6   2   0       55.48       58.91      7.86 o 
   1   3   0      143.94      127.44      1.86 o 
   2   3   0     1905.01     1923.03     27.77 o 
   3   3   0     1300.86     1323.62     11.73 o 
   4   3   0      188.68      199.88      4.94 o 
   5   3   0      210.74      195.96      6.13 o 
   6   3   0       46.53       55.66      7.50 o 
   0   4   0       62.07       45.78      2.74 o 
   1   4   0      456.17      471.76      6.71 o 
   2   4   0     3421.55     3603.33     23.58 o 
   3   4   0      278.39      254.73      4.77 o 
   4   4   0      369.77      373.83      7.82 o 
   5   4   0      161.27      155.02      5.04 o 
   6   4   0       18.17       15.30      2.79 o 
   1   5   0      214.77      212.76      3.39 o 
   2   5   0      650.14      678.32      6.39 o 
   3   5   0     1568.16     1677.31     20.30 o 
   4   5   0       37.18       39.68      2.60 o 
   5   5   0       35.06       28.35      3.10 o 
   6   5   0        0.34        2.64      2.22 o 
   0   6   0     3618.94     3739.75     93.77 o 
   1   6   0        5.00        6.98      0.98 o 
   2   6   0      353.14      322.28      4.18 o 
   3   6   0       39.34       40.75      2.13 o 
   4   6   0       28.67       28.94      2.97 o 
   5   6   0      333.94      364.32     10.78 o 
   6   6   0       11.13       10.44      3.13 o 
   1   7   0      206.90      189.42      2.82 o 
   2   7   0      155.64      140.57      2.77 o 
   3   7   0     1505.40     1491.41     16.39 o 
   4   7   0      209.77      219.22      5.64 o 
   5   7   0      366.81      364.05     28.29 o 
   0   8   0      177.05      183.99      9.47 o 
   1   8   0      584.65      612.62      8.14 o 
   2   8   0       36.41       33.96      3.04 o 
   3   8   0      109.99       99.15      2.42 o 
   4   8   0      364.97      378.91      8.72 o 
   5   8   0      474.30      503.87     15.02 o 
   1   9   0      181.84      192.75      3.77 o 
   2   9   0     1180.95     1183.35     12.90 o 
   3   9   0      949.84      930.24     39.85 o 
   4   9   0       99.58       94.65      2.80 o 
   5   9   0      171.90      173.33     12.08 o 
   0  10   0       29.39       28.83      2.76 o 
   1  10   0     1016.52     1021.83     11.25 o 
   2  10   0      981.88      981.96     16.63 o 
   3  10   0      238.05      221.84     11.95 o 
   4  10   0      318.48      314.82     11.77 o 
   5  10   0       55.94       53.41      9.28 o 
   1  11   0       19.70       22.17      1.99 o 
   2  11   0        9.97        7.59      2.27 o 
   3  11   0       34.66       22.71      5.15 o 
   4  11   0       89.60       86.92      9.41 o 
   0  12   0       89.34       95.33      4.29 o 
   1  12   0      159.10      168.47      4.77 o 
   2  12   0       56.12       54.79      4.83 o 
   3  12   0       67.41       65.58      6.48 o 
   4  12   0        0.15        3.09      3.84 o 
   1  13   0      157.96      149.34      3.44 o 
   2  13   0        3.83        5.51      3.84 o 
   3  13   0      112.71      116.12     10.63 o 
   0  14   0      966.14      945.33     25.95 o 
   1  14   0      795.67      815.01     32.60 o 
   2  14   0       58.96       53.72      9.37 o 
   3  14   0       14.39       17.94      5.22 o 
   1  15   0        0.35        3.88      2.78 o 
   2  15   0       82.61       97.56      7.55 o 
   1  16   0      197.83      239.57     12.47 o 
  -5   0   1      518.54      509.18     14.27 o 
  -3   0   1      542.44      561.39      9.39 o 
   1   0   1      430.85      426.48      6.32 o 
   3   0   1     5452.82     5482.88     54.77 o 
   5   0   1      945.74      967.90     33.87 o 
  -6   1   1        9.65       10.13      2.98 o 
  -5   1   1       35.62       42.14      3.00 o 
  -4   1   1      307.27      299.96      5.88 o 
  -3   1   1      397.79      408.17      5.54 o 
  -2   1   1     5583.11     5737.52     37.53 o 
  -1   1   1     1083.75     1155.60      8.35 o 
   1   1   1       67.62       52.80      5.13 o 
   2   1   1       29.56       27.68      1.70 o 
   3   1   1     1464.64     1552.51     13.33 o 
   4   1   1       93.74      103.72      3.75 o 
   5   1   1     1209.96     1245.88     29.46 o 
   6   1   1       30.79       27.16      4.29 o 
  -6   2   1       67.73       69.35      8.08 o 
  -5   2   1       61.88       51.57      3.40 o 
  -4   2   1      714.78      712.42      9.93 o 
  -3   2   1      751.47      757.14      7.93 o 
  -2   2   1     2449.89     2457.77     38.72 o 
  -1   2   1      246.20      278.93      6.64 o 
   0   2   1     2025.55     2169.36     17.88 o 
   1   2   1    10863.49     5846.23     77.25 o 
   2   2   1       72.22       95.25      2.48 o 
   3   2   1      294.81      278.95      4.56 o 
   4   2   1       48.02       49.11      2.99 o 
   5   2   1        2.46        7.09      2.86 o 
   6   2   1      221.39      234.66      9.40 o 
  -6   3   1      211.33      223.68     11.51 o 
  -5   3   1       68.65       64.15      5.13 o 
  -4   3   1     4224.15     4351.22     35.28 o 
  -3   3   1        0.37        6.49      2.31 o 
  -2   3   1      882.41      894.24      7.44 o 
  -1   3   1     1136.61     1106.41     10.57 o 
   0   3   1     1348.98     1435.24     14.01 o 
   2   3   1        0.28        1.77      1.05 o 
   3   3   1       85.14       91.80      3.03 o 
   4   3   1       11.43       11.67      2.11 o 
   5   3   1       32.39       32.37      3.13 o 
   6   3   1       13.91       10.02      3.21 o 
  -6   4   1      224.05      219.83      9.06 o 
  -5   4   1      583.89      605.85     11.75 o 
  -4   4   1      323.41      338.03      6.36 o 
  -3   4   1        8.38       11.84      1.65 o 
  -2   4   1      884.05      822.60      6.90 o 
  -1   4   1      498.36      476.53      7.52 o 
   0   4   1     3252.59     3351.41     34.29 o 
   1   4   1     1916.10     1993.58     13.59 o 
   2   4   1      382.98      459.79      5.55 o 
   3   4   1      165.37      158.23      5.65 o 
   4   4   1      960.72      960.02     11.42 o 
   5   4   1       11.61       15.94      3.20 o 
   6   4   1        4.11        4.90      2.32 o 
  -6   5   1       37.13       39.23      4.94 o 
  -5   5   1        0.01        2.50      1.74 o 
  -4   5   1       26.23       22.09      1.91 o 
  -3   5   1       44.87       46.98      2.14 o 
  -2   5   1      515.33      509.60      6.10 o 
  -1   5   1     1109.09     1112.23     13.24 o 
   0   5   1      811.78      848.67      7.44 o 
   1   5   1       32.10       25.74      1.51 o 
   2   5   1     3483.81     3790.03     26.91 o 
   3   5   1     1408.00     1399.89     21.24 o 
   4   5   1        5.37        7.18      1.85 o 
   5   5   1      309.59      308.60      8.24 o 
   6   5   1       18.77       19.93      4.03 o 
  -6   6   1      313.60      320.28     11.33 o 
  -5   6   1      108.37       98.51      4.58 o 
  -4   6   1      169.01      174.41      4.70 o 
  -3   6   1      172.81      152.51      3.63 o 
  -2   6   1      158.27      141.50      6.15 o 
  -1   6   1     1254.32     1362.44     24.72 o 
   0   6   1      201.84      209.60      2.95 o 
   1   6   1     1408.04     1410.91     31.52 o 
   2   6   1      663.45      723.76      9.05 o 
   3   6   1      417.75      424.91      6.53 o 
   4   6   1        0.46        3.99      2.79 o 
   5   6   1        5.14        5.20      1.89 o 
   6   6   1       61.25       62.08     11.38 o 
  -5   7   1        5.21        3.84      2.14 o 
  -4   7   1        3.04        3.52      2.53 o 
  -3   7   1      153.43      159.74      3.91 o 
  -2   7   1     3937.14     4233.91     68.52 o 
  -1   7   1     2602.77     2635.84     22.02 o 
   0   7   1     3373.81     3549.37     24.91 o 
   1   7   1        2.97        4.68      1.27 o 
   2   7   1      949.03      942.78     12.04 o 
   3   7   1      463.87      460.26      7.31 o 
   4   7   1      143.08      143.86      4.54 o 
   5   7   1      226.92      206.98      5.97 o 
  -5   8   1       16.22       17.66      2.80 o 
  -4   8   1       26.06       31.66      2.96 o 
  -3   8   1       14.55       14.06      3.17 o 
  -2   8   1        0.23        2.99      3.46 o 
  -1   8   1      929.05      996.23     12.01 o 
   0   8   1      274.36      270.37      4.02 o 
   1   8   1      201.53      193.75      3.79 o 
   2   8   1      703.56      686.99      8.57 o 
   3   8   1       14.85       15.14      1.54 o 
   4   8   1      263.53      277.05      6.24 o 
   5   8   1       78.90       83.64      4.75 o 
  -5   9   1       27.94       28.49      6.98 o 
  -4   9   1      158.22      148.54     11.71 o 
  -3   9   1       16.61       11.75      3.01 o 
  -2   9   1      251.42      242.71      7.84 o 
  -1   9   1      386.53      393.14      7.02 o 
   0   9   1      602.54      636.09      8.69 o 
   1   9   1     1990.71     2023.96     23.71 o 
   2   9   1       66.04       68.79      2.25 o 
   3   9   1      532.43      552.69      9.11 o 
   4   9   1      137.11      148.48      4.10 o 
   5   9   1       20.28       21.64      6.71 o 
  -5  10   1      328.10      316.92     17.62 o 
  -4  10   1      212.83      207.50     11.87 o 
  -3  10   1        6.39       11.21      6.30 o 
  -2  10   1      149.02      146.12      7.02 o 
  -1  10   1      266.53      266.53      3.54 o 
   0  10   1      168.02      174.26      3.76 o 
   1  10   1       63.06       65.70      2.78 o 
   2  10   1      426.26      442.98      7.55 o 
   3  10   1       20.11       22.41      1.60 o 
   4  10   1      250.39      258.34      8.77 o 
  -4  11   1      122.19      107.40      9.24 o 
  -3  11   1      540.03      536.05     20.15 o 
  -2  11   1      143.18      135.89      6.71 o 
  -1  11   1       69.49       67.92      1.97 o 
   0  11   1      473.70      463.78      6.00 o 
   1  11   1      577.41      605.71      9.70 o 
   2  11   1      315.12      310.68      8.67 o 
   3  11   1       46.80       49.35      2.47 o 
   4  11   1      122.81      108.02      9.26 o 
  -4  12   1       83.86       83.13     12.03 o 
  -3  12   1      193.40      187.57     10.71 o 
  -2  12   1       11.84        9.20      3.03 o 
  -1  12   1     1130.31     1154.62     18.05 o 
   0  12   1       78.66       80.24      2.59 o 
   1  12   1        0.02        3.43      1.86 o 
   2  12   1       50.24       52.90      2.45 o 
   3  12   1       45.01       44.91      4.48 o 
   4  12   1        0.19        3.55      4.74 o 
  -3  13   1      500.18      477.02     21.63 o 
  -2  13   1      140.71      138.99      8.64 o 
  -1  13   1      234.71      232.67      4.03 o 
   0  13   1       80.42       82.12      2.85 o 
   1  13   1       48.61       46.32      2.56 o 
   2  13   1       35.19       38.91      2.88 o 
   3  13   1       13.85       11.81      5.90 o 
  -3  14   1       48.79       46.06      7.90 o 
  -2  14   1       23.52       17.93      5.39 o 
  -1  14   1      136.26      142.35      7.03 o 
   0  14   1        6.72        7.55      1.28 o 
   1  14   1        0.02        2.91      1.74 o 
   2  14   1      196.49      181.86     10.56 o 
   3  14   1      130.50      154.05     10.56 o 
  -2  15   1        0.01        7.64      4.41 o 
   0  15   1        0.33        3.90      2.49 o 
   1  15   1       19.46       22.12      2.59 o 
   2  15   1       26.29       29.54      6.32 o 
  -1  16   1       42.67       42.44      5.72 o 
   0  16   1        9.44        8.43      2.61 o 
   1  16   1       37.83       33.50      4.54 o 
  -6   0   2      129.49      137.06     10.00 o 
  -4   0   2      301.60      290.67      8.24 o 
  -2   0   2     3298.32     3463.81     32.71 o 
   0   0   2        1.01        3.72      2.91 o 
   2   0   2      956.53      976.57     11.90 o 
   4   0   2        2.45        4.70      3.31 o 
   6   0   2       67.27       55.31      9.46 o 
  -6   1   2      131.81      132.24      6.91 o 
  -5   1   2       22.89       21.52      2.23 o 
  -4   1   2      949.02      924.69     11.96 o 
  -3   1   2       17.36       25.51      2.17 o 
  -2   1   2        0.06        1.37      1.86 o 
  -1   1   2      629.79      601.54      5.63 o 
   0   1   2      775.07      683.41     41.10 o 
   1   1   2      139.80      155.12      2.82 o 
   2   1   2      185.17      201.62      3.49 o 
   3   1   2      168.15      176.30      3.87 o 
   4   1   2       92.53       97.77      4.86 o 
   5   1   2      190.18      186.82      7.29 o 
   6   1   2      186.19      177.37      8.20 o 
  -6   2   2      163.42      166.68      7.61 o 
  -5   2   2      328.55      318.04      7.69 o 
  -4   2   2       19.37       20.82      2.23 o 
  -3   2   2      101.05      107.02      3.09 o 
  -2   2   2     1178.70     1264.91     13.67 o 
  -1   2   2     3004.17     3055.13     36.26 o 
   1   2   2    17308.06     8093.30    108.75 o 
   2   2   2        9.13       15.59      3.09 o 
   3   2   2     3211.25     3420.96     26.49 o 
   4   2   2        1.11        3.31      2.28 o 
   5   2   2       36.17       38.55      3.35 o 
   6   2   2      273.45      261.81     10.58 o 
  -6   3   2        0.57        2.39      2.83 o 
  -5   3   2      339.98      340.84      7.93 o 
  -4   3   2       71.12       75.65      3.18 o 
  -3   3   2      668.16      651.79      9.24 o 
  -2   3   2     1301.48     1401.66     10.79 o 
  -1   3   2     5340.52     4665.72     56.49 o 
   0   3   2     2685.65     2900.51     18.77 o 
   1   3   2     4320.45     4487.96     43.83 o 
   2   3   2       15.13        8.57      1.30 o 
   3   3   2     1691.06     1862.60     22.59 o 
   4   3   2      455.40      452.64      8.66 o 
   5   3   2        5.30        4.55      2.45 o 
   6   3   2       93.25       94.82     11.71 o 
  -6   4   2      364.88      361.96     12.84 o 
  -5   4   2      199.64      195.10      5.57 o 
  -4   4   2     1108.03     1164.33     13.80 o 
  -3   4   2        0.21        2.76      2.03 o 
  -2   4   2      878.20      881.54      7.72 o 
  -1   4   2      596.95      625.08      5.08 o 
   0   4   2      364.73      340.30      3.84 o 
   1   4   2     3134.34     3248.64     26.62 o 
   2   4   2       15.05       18.61      1.68 o 
   3   4   2     1056.18      997.76     13.20 o 
   4   4   2       23.11       29.73      2.61 o 
   5   4   2        4.41        4.77      2.01 o 
   6   4   2       13.24       13.36      4.52 o 
  -6   5   2       52.91       48.16      5.51 o 
  -5   5   2        1.98        4.11      2.06 o 
  -4   5   2      451.16      427.72      7.84 o 
  -3   5   2     1342.40     1376.18     16.96 o 
  -2   5   2     2140.54     2198.24     16.09 o 
  -1   5   2      565.68      541.23      9.41 o 
   0   5   2      370.47      358.84      4.31 o 
   1   5   2        0.15        3.57      1.73 o 
   2   5   2      600.56      624.20      6.71 o 
   3   5   2      459.34      429.97      7.12 o 
   4   5   2      680.25      689.42     14.12 o 
   5   5   2      262.05      258.63      7.13 o 
   6   5   2      386.78      381.69     20.13 o 
  -6   6   2      181.22      211.59     14.00 o 
  -5   6   2      547.88      575.49     10.88 o 
  -4   6   2      522.65      555.31     10.43 o 
  -3   6   2     1765.09     1799.39     19.12 o 
  -2   6   2      339.02      339.25      8.06 o 
  -1   6   2      893.67      940.98     13.24 o 
   0   6   2       19.17       22.49      1.41 o 
   1   6   2       99.85      108.01      2.72 o 
   2   6   2      278.11      277.41      4.32 o 
   3   6   2       25.60       22.33      2.03 o 
   4   6   2      120.26      120.51      4.35 o 
   5   6   2      417.59      412.43     18.65 o 
   6   6   2        5.26        6.12      3.91 o 
  -5   7   2        0.93        2.20      2.69 o 
  -4   7   2      160.18      163.64      5.25 o 
  -3   7   2       12.77       12.69      4.05 o 
  -2   7   2       26.80       25.99      3.56 o 
  -1   7   2      281.92      255.89      6.87 o 
   0   7   2       31.54       34.69      1.77 o 
   1   7   2        6.19        6.38      1.34 o 
   2   7   2      529.64      545.66      8.07 o 
   3   7   2     1488.87     1536.44     14.72 o 
   4   7   2        1.05        2.56      1.59 o 
   5   7   2      133.87      123.59      4.90 o 
  -5   8   2       17.12       15.54      2.62 o 
  -4   8   2      230.65      246.24     13.12 o 
  -3   8   2        8.48       11.41      4.36 o 
  -2   8   2     1013.02     1018.52     18.57 o 
  -1   8   2      580.31      590.12     12.95 o 
   0   8   2      245.74      229.39      4.17 o 
   1   8   2      216.45      232.36      4.66 o 
   2   8   2      137.00      133.01      3.48 o 
   3   8   2      518.16      482.08      9.12 o 
   4   8   2       48.13       49.05      3.20 o 
   5   8   2      291.78      298.68     10.48 o 
  -5   9   2       53.59       71.84     11.02 o 
  -4   9   2      128.86      128.57      9.91 o 
  -3   9   2        2.33        2.33      5.12 o 
  -2   9   2     1108.21     1127.28     30.74 o 
  -1   9   2       85.98       82.55      4.72 o 
   0   9   2        5.16        6.67      1.15 o 
   1   9   2        2.28        4.27      1.55 o 
   2   9   2       76.73       73.92      2.68 o 
   3   9   2       42.27       39.38      2.29 o 
   4   9   2      184.60      172.31      5.47 o 
   5   9   2      106.08      106.04      8.63 o 
  -5  10   2      185.33      180.68     12.48 o 
  -4  10   2      572.16      565.97     25.37 o 
  -3  10   2       68.55       69.68      9.82 o 
  -2  10   2      249.73      234.18      8.60 o 
  -1  10   2      210.04      211.38      6.93 o 
   0  10   2      235.78      218.35      3.93 o 
   1  10   2       16.06       15.86      1.82 o 
   2  10   2        8.27        7.80      1.88 o 
   3  10   2       70.42       62.41      3.71 o 
   4  10   2       19.49       14.42      2.06 o 
   5  10   2        0.60        5.47      3.90 o 
  -4  11   2        5.42        5.60      4.71 o 
  -3  11   2      150.94      150.76     10.21 o 
  -2  11   2     1003.08     1015.31     25.31 o 
  -1  11   2      144.56      119.95      5.88 o 
   0  11   2     1714.96     1856.85     19.35 o 
   1  11   2       23.82       21.03      1.98 o 
   2  11   2       44.00       44.72      2.47 o 
   3  11   2       42.88       50.10      3.98 o 
   4  11   2      327.92      323.88     12.77 o 
  -4  12   2      213.23      213.89     13.80 o 
  -3  12   2      203.61      193.99     12.38 o 
  -2  12   2       71.25       63.80      7.47 o 
  -1  12   2      230.89      241.51      8.47 o 
   0  12   2     1547.70     1563.23     30.15 o 
   1  12   2      250.38      242.49      5.37 o 
   2  12   2      991.63     1054.60     25.96 o 
   3  12   2      146.71      148.42      5.91 o 
   4  12   2      161.36      159.52     11.13 o 
  -3  13   2       24.17       28.58      6.76 o 
  -2  13   2      342.92      367.14     15.50 o 
  -1  13   2      147.99      136.84      6.01 o 
   0  13   2        1.45        5.62      1.35 o 
   1  13   2        0.03        2.59      1.63 o 
   2  13   2        9.61        6.79      1.87 o 
   3  13   2       87.63       68.45     11.42 o 
  -3  14   2       60.75       58.28      9.00 o 
  -2  14   2      102.15       94.06      8.33 o 
  -1  14   2        1.77        4.68      2.56 o 
   0  14   2      196.38      214.83      6.09 o 
   1  14   2        5.92        4.68      1.89 o 
   2  14   2      394.94      410.78     12.08 o 
   3  14   2       42.99       47.74      7.96 o 
  -1  15   2        0.91        8.82      4.54 o 
   0  15   2       49.86       52.63      5.17 o 
   1  15   2        1.70        2.83      1.65 o 
   2  15   2        0.06        1.72      2.39 o 
   0  16   2        0.85        4.28      3.02 o 
  -5   0   3      617.87      636.52     21.84 o 
  -3   0   3        0.00        0.00      2.94 o 
   1   0   3       35.35       26.48      8.43 o 
   3   0   3      127.08      130.92      5.41 o 
   5   0   3      123.33      122.17      8.47 o 
  -6   1   3       46.75       43.71      5.51 o 
  -5   1   3       69.09       63.77      4.97 o 
  -4   1   3      153.15      158.60      4.67 o 
  -3   1   3     4278.00     4352.27     46.14 o 
  -2   1   3      133.57      150.75      3.28 o 
  -1   1   3     3766.23     3888.81     34.82 o 
   0   1   3      149.57      112.92      2.55 o 
   1   1   3      174.00      160.86      4.32 o 
   2   1   3      206.36      201.66      3.70 o 
   3   1   3       31.06       30.05      2.65 o 
   4   1   3      429.52      432.72      7.09 o 
   5   1   3        0.91        1.27      2.62 o 
   6   1   3       76.95       76.62     10.20 o 
  -6   2   3      238.65      261.93     10.47 o 
  -5   2   3      154.06      159.19      5.29 o 
  -4   2   3      781.71      778.82      9.59 o 
  -3   2   3       21.73       25.52      2.22 o 
  -2   2   3      940.06      978.76     12.01 o 
  -1   2   3       84.45       74.34      3.06 o 
   0   2   3      372.39      391.16      5.14 o 
   1   2   3     1374.56     1380.92     10.97 o 
   2   2   3      614.26      584.63      6.55 o 
   3   2   3       19.58       20.92      2.43 o 
   4   2   3     1746.52     1781.12     18.26 o 
   5   2   3      152.96      159.47      9.57 o 
   6   2   3      104.16      111.00     10.04 o 
  -6   3   3      265.80      268.62     10.44 o 
  -5   3   3        5.17        6.24      2.35 o 
  -4   3   3      185.60      174.95      4.28 o 
  -3   3   3       77.90       84.65      3.21 o 
  -2   3   3      780.16      793.09     13.09 o 
  -1   3   3      416.74      447.39      9.59 o 
   0   3   3       94.49       98.65      2.55 o 
   1   3   3      105.37       93.29      2.47 o 
   2   3   3       12.61       14.47      1.57 o 
   3   3   3     1060.49     1001.88     44.06 o 
   4   3   3      164.54      164.78      5.22 o 
   5   3   3        8.12        6.02      3.74 o 
   6   3   3      385.71      394.27     13.86 o 
  -6   4   3        2.25        3.25      2.17 o 
  -5   4   3       48.54       46.40      4.29 o 
  -4   4   3      666.13      645.07     12.29 o 
  -3   4   3       52.76       48.79      4.61 o 
  -2   4   3      980.35      978.53     13.44 o 
  -1   4   3     1810.25     2041.65     14.32 o 
   0   4   3      746.57      786.18      9.81 o 
   1   4   3      370.56      355.67      4.58 o 
   2   4   3     2787.02     2955.29     22.81 o 
   3   4   3        1.57        4.49      2.31 o 
   4   4   3      999.84     1041.43     18.75 o 
   5   4   3       14.67       16.86      2.77 o 
   6   4   3      102.78       84.57     10.45 o 
  -6   5   3        3.09        3.25      4.18 o 
  -5   5   3       57.26       58.45      3.92 o 
  -4   5   3      630.20      649.96     12.21 o 
  -3   5   3     1261.58     1258.67     14.30 o 
  -2   5   3      120.30      120.18      2.44 o 
  -1   5   3     4146.24     4404.67     30.46 o 
   0   5   3     1254.30     1185.69      9.59 o 
   1   5   3     5940.01     6245.17     67.36 o 
   2   5   3     3951.76     4143.58     30.07 o 
   3   5   3      342.46      344.47      6.21 o 
   4   5   3      205.66      186.40      5.56 o 
   5   5   3        0.98        3.44      2.40 o 
   6   5   3       57.38       57.91      6.63 o 
  -5   6   3       73.16       64.96      4.00 o 
  -4   6   3      442.57      474.52      9.87 o 
  -3   6   3      752.51      778.39     10.15 o 
  -2   6   3        0.17        1.37      1.65 o 
  -1   6   3      731.11      794.53      7.04 o 
   0   6   3     1283.07     1301.99     10.88 o 
   1   6   3        2.20        6.65      1.88 o 
   2   6   3      479.21      478.73      7.67 o 
   3   6   3      255.28      258.54      5.65 o 
   4   6   3        6.32        9.35      4.60 o 
   5   6   3        2.15        4.99      2.45 o 
  -5   7   3       98.51      113.79      6.02 o 
  -4   7   3      262.88      264.65      5.35 o 
  -3   7   3       63.21       49.05      5.57 o 
  -2   7   3       46.26       51.97      4.57 o 
  -1   7   3      143.29      124.16      2.85 o 
   0   7   3      354.30      354.05      4.66 o 
   1   7   3        1.36        6.06      1.60 o 
   2   7   3      699.52      704.21      9.78 o 
   3   7   3       36.79       37.93      2.54 o 
   4   7   3      679.24      667.05     12.55 o 
   5   7   3       35.29       39.44      4.28 o 
  -5   8   3      497.76      505.21     24.73 o 
  -4   8   3      528.96      509.84     20.09 o 
  -3   8   3       11.43        8.40      4.08 o 
  -2   8   3       14.22       15.35      4.25 o 
  -1   8   3       47.47       49.12      1.38 o 
   0   8   3      655.46      655.57      9.02 o 
   1   8   3      678.65      736.75     10.20 o 
   2   8   3      287.62      305.40      5.94 o 
   3   8   3      130.51      134.16      3.94 o 
   4   8   3       10.47       12.68      2.14 o 
   5   8   3       28.72       30.09      4.55 o 
  -5   9   3       12.03       12.16      5.64 o 
  -4   9   3      517.58      520.72     20.61 o 
  -3   9   3        4.24        6.52      7.15 o 
  -2   9   3      605.07      609.17     12.62 o 
  -1   9   3     1031.40     1038.07     18.85 o 
   0   9   3      673.45      678.97      8.86 o 
   1   9   3     2809.46     2945.38     30.38 o 
   2   9   3      214.00      205.63      4.89 o 
   3   9   3      373.47      381.71      8.88 o 
   4   9   3        1.08        4.62      1.73 o 
   5   9   3        0.03        4.71      2.55 o 
  -4  10   3       13.50       12.95      5.15 o 
  -3  10   3        0.08        5.45      4.99 o 
  -2  10   3       14.62       13.63      3.18 o 
  -1  10   3     1125.84     1149.92     34.06 o 
   0  10   3       95.38       85.17      2.71 o 
   1  10   3      332.99      313.91      6.22 o 
   2  10   3       16.67       16.34      2.16 o 
   3  10   3      314.60      328.50      7.33 o 
   4  10   3        0.15        3.11      1.51 o 
  -4  11   3       20.49       16.26      4.83 o 
  -3  11   3       20.92       24.59      6.28 o 
  -2  11   3      270.31      275.68     13.88 o 
  -1  11   3      305.02      301.77     10.13 o 
   0  11   3      188.75      189.16      4.30 o 
   1  11   3      155.18      161.77      4.33 o 
   2  11   3      283.29      299.64      5.96 o 
   3  11   3      279.34      281.07      6.47 o 
   4  11   3        1.47        6.19      2.95 o 
  -4  12   3       11.82       12.10      4.38 o 
  -3  12   3      271.03      276.67     15.54 o 
  -2  12   3      201.54      188.79     11.29 o 
  -1  12   3      154.70      149.38      6.60 o 
   0  12   3        1.50        4.27      1.49 o 
   1  12   3        2.30        3.34      1.58 o 
   2  12   3        1.01        3.40      1.17 o 
   3  12   3      277.07      291.46     12.41 o 
   4  12   3       50.14       51.74      8.67 o 
  -3  13   3      289.68      285.50     16.19 o 
  -2  13   3       62.13       55.89      9.79 o 
  -1  13   3       14.93       11.33      2.83 o 
   0  13   3        0.37        1.40      0.99 o 
   1  13   3      152.67      139.95      7.79 o 
   2  13   3       38.61       28.94      5.20 o 
   3  13   3       22.65       25.97      4.04 o 
  -2  14   3       36.18       30.23      6.31 o 
  -1  14   3      177.81      188.99     11.14 o 
   0  14   3      196.12      185.44      8.18 o 
   1  14   3       10.27        9.15      3.40 o 
   2  14   3        0.20        1.60      1.60 o 
  -1  15   3       95.99      109.20      8.67 o 
   0  15   3      279.87      283.25     14.22 o 
   1  15   3       84.82       83.84      7.82 o 
  -6   0   4      136.71      133.02      9.56 o 
  -4   0   4      420.85      407.57     11.40 o 
  -2   0   4     1176.30     1287.37     16.39 o 
   0   0   4      428.42      440.10     11.45 o 
   2   0   4     3556.54     3606.17     43.71 o 
   6   0   4        1.35        8.18      5.02 o 
  -6   1   4      566.14      583.83     18.64 o 
  -5   1   4       15.96       11.11      2.82 o 
  -4   1   4      954.63      986.52     15.63 o 
  -3   1   4      161.79      155.52      4.29 o 
  -2   1   4      599.78      559.99      6.70 o 
  -1   1   4      175.30      165.23      3.30 o 
   0   1   4     5209.08     5419.43     35.36 o 
   1   1   4        6.27        5.09      1.56 o 
   2   1   4     1307.68     1225.03     35.88 o 
   3   1   4       89.12      102.08      4.84 o 
   4   1   4       43.13       48.81      3.60 o 
   5   1   4       80.63       83.04     10.23 o 
   6   1   4       80.42       67.82     12.60 o 
  -6   2   4        2.34        2.78      2.60 o 
  -5   2   4      493.55      473.73     10.17 o 
  -4   2   4      303.93      290.05      6.42 o 
  -3   2   4     1172.92     1168.42     15.35 o 
  -2   2   4      765.66      739.31      7.91 o 
  -1   2   4     1677.29     1781.46     14.87 o 
   0   2   4     1473.38     1618.35     41.33 o 
   1   2   4     1098.14     1113.69     11.47 o 
   2   2   4     1154.12     1190.75     11.06 o 
   3   2   4       42.85       44.12      4.07 o 
   4   2   4      284.15      285.48      7.51 o 
   5   2   4       53.04       56.48      6.78 o 
   6   2   4        7.80       11.44      5.11 o 
  -6   3   4        2.70        5.20      2.92 o 
  -5   3   4      251.35      234.28      6.69 o 
  -4   3   4       48.52       46.99      2.70 o 
  -3   3   4      112.00      108.14      4.90 o 
  -2   3   4      510.59      556.88      6.63 o 
  -1   3   4      428.76      492.47      5.73 o 
   0   3   4       56.78       74.59      2.45 o 
   1   3   4      133.12      138.81      3.27 o 
   2   3   4        0.01        1.64      1.56 o 
   3   3   4      113.56      112.53      3.76 o 
   4   3   4       77.68       66.83      7.85 o 
   5   3   4       68.96       76.70      7.72 o 
   6   3   4       44.92       45.50      7.32 o 
  -6   4   4       18.94       15.93      5.46 o 
  -5   4   4       54.49       57.42      4.73 o 
  -4   4   4      115.18      110.59      5.80 o 
  -3   4   4      383.71      378.62      6.25 o 
  -2   4   4      265.26      258.08      4.75 o 
  -1   4   4        0.60        1.82      1.80 o 
   0   4   4     2259.30     2486.89     18.84 o 
   1   4   4     1427.99     1490.50     13.05 o 
   2   4   4      377.61      364.41      6.25 o 
   3   4   4      178.75      179.53      4.59 o 
   4   4   4      142.77      140.33      9.01 o 
   5   4   4       42.55       44.11      5.76 o 
  -5   5   4       25.16       23.18      3.21 o 
  -4   5   4      351.38      349.35      8.16 o 
  -3   5   4      401.67      402.85      9.39 o 
  -2   5   4        3.02        4.70      1.34 o 
  -1   5   4      445.40      469.62      6.87 o 
   0   5   4      109.89       91.25      2.76 o 
   1   5   4      690.96      684.15      8.08 o 
   2   5   4      561.80      597.68      9.05 o 
   3   5   4      375.27      367.91      6.16 o 
   4   5   4      356.41      346.46      8.74 o 
   5   5   4      199.58      197.72      8.60 o 
  -5   6   4      171.66      178.80      7.20 o 
  -4   6   4      151.29      139.23      4.19 o 
  -3   6   4     1536.78     1544.86     39.32 o 
  -2   6   4        1.10        1.35      1.15 o 
  -1   6   4     2411.45     2412.41     31.89 o 
   0   6   4        3.14        8.46      1.68 o 
   1   6   4       20.81       16.02      1.94 o 
   2   6   4     1417.62     1449.27     19.30 o 
   3   6   4        2.48        1.84      2.21 o 
   4   6   4      478.36      455.39     11.75 o 
   5   6   4       47.86       47.93      6.09 o 
  -5   7   4       15.03       25.73      6.80 o 
  -4   7   4        5.37        2.07      2.09 o 
  -3   7   4     1018.73      996.15     16.28 o 
  -2   7   4      629.96      601.39      8.95 o 
  -1   7   4      900.07      877.05     11.38 o 
   0   7   4      423.06      405.02      6.54 o 
   1   7   4      527.06      522.51      8.68 o 
   2   7   4       17.98       20.63      2.30 o 
   3   7   4      242.83      231.18      5.50 o 
   4   7   4      172.70      153.12      5.04 o 
   5   7   4       86.80       99.06      7.09 o 
  -5   8   4      303.22      322.21     18.50 o 
  -4   8   4      365.41      384.32     17.69 o 
  -3   8   4     1278.29     1330.06     45.10 o 
  -2   8   4     1669.68     1640.48     23.92 o 
  -1   8   4     1138.35     1171.24     13.18 o 
   0   8   4       33.20       31.95      2.52 o 
   1   8   4        0.24        5.05      2.03 o 
   2   8   4      228.28      225.45      4.81 o 
   3   8   4      432.75      401.36      9.35 o 
   4   8   4        0.05        1.80      1.79 o 
   5   8   4       30.54       29.39      4.26 o 
  -5   9   4      121.82      127.45     10.76 o 
  -4   9   4       12.01       15.06      7.77 o 
  -3   9   4      216.61      229.31     13.56 o 
  -2   9   4        8.72        9.35      4.00 o 
  -1   9   4      855.46      866.00     10.28 o 
   0   9   4      354.43      349.14      5.17 o 
   1   9   4     1421.80     1454.85     14.14 o 
   2   9   4       11.69       11.04      2.07 o 
   3   9   4      101.33      100.46      6.77 o 
   4   9   4      358.51      360.60     10.26 o 
  -4  10   4       26.06       30.05      8.15 o 
  -3  10   4        8.68        9.00      5.30 o 
  -2  10   4      171.42      166.83     11.02 o 
  -1  10   4        1.10        3.85      1.41 o 
   0  10   4      101.69       98.68      3.58 o 
   1  10   4      790.36      792.31     15.90 o 
   2  10   4       34.85       40.34      2.90 o 
   3  10   4      279.67      308.25      7.90 o 
   4  10   4       30.24       29.36      5.27 o 
  -4  11   4       67.78       54.46      9.32 o 
  -3  11   4        0.07        2.14      4.74 o 
  -2  11   4      147.29      139.16      9.26 o 
  -1  11   4        0.43        4.26      3.60 o 
   0  11   4      196.95      184.95      4.51 o 
   1  11   4       50.57       51.85      2.89 o 
   2  11   4       46.87       40.45      3.02 o 
   3  11   4       74.86       77.85      4.29 o 
   4  11   4       26.57       25.29      7.21 o 
  -3  12   4       85.23       82.44      8.24 o 
  -2  12   4       48.85       63.68      7.35 o 
  -1  12   4      183.07      183.41     10.65 o 
   0  12   4      221.00      203.94      4.54 o 
   1  12   4        3.16        4.47      1.56 o 
   2  12   4        0.17        2.20      1.13 o 
   3  12   4      130.11      127.93      6.23 o 
  -3  13   4        1.78        2.58      4.09 o 
  -2  13   4       50.05       45.94      8.61 o 
  -1  13   4      214.14      221.48     12.79 o 
   0  13   4      108.43       97.11      5.40 o 
   1  13   4      233.57      222.57      5.74 o 
   2  13   4       19.85       24.40      4.17 o 
   3  13   4        2.46        3.01      1.78 o 
  -2  14   4        6.84        8.20      6.52 o 
  -1  14   4      168.29      174.40     12.09 o 
   0  14   4      148.01      162.43     11.06 o 
   1  14   4       86.19       92.54      6.56 o 
   2  14   4      146.97      154.12      6.61 o 
  -1  15   4      122.58      135.68      9.64 o 
   0  15   4       11.76        8.87      3.11 o 
   1  15   4      278.12      291.92      9.99 o 
  -5   0   5      115.84      101.56      7.94 o 
  -3   0   5      784.94      774.10     15.30 o 
  -1   0   5     1503.45     1691.51     20.18 o 
   1   0   5       12.42       10.47      2.51 o 
   3   0   5      339.40      331.03      8.78 o 
   5   0   5      808.22      853.12     30.99 o 
  -6   1   5       16.29       17.88      4.42 o 
  -5   1   5      279.63      282.92      9.56 o 
  -4   1   5      308.27      263.29      6.46 o 
  -3   1   5     1751.82     1783.53     20.75 o 
  -2   1   5      499.88      481.16      7.74 o 
  -1   1   5      569.36      516.61     10.25 o 
   0   1   5      365.91      380.45      5.35 o 
   1   1   5        2.07        2.20      1.59 o 
   2   1   5      583.44      554.63      8.66 o 
   3   1   5      702.53      690.28     10.81 o 
   4   1   5       44.63       54.56      8.95 o 
   5   1   5        0.02        4.21      2.33 o 
  -6   2   5       39.00       30.43      3.87 o 
  -5   2   5       94.68      100.79      4.52 o 
  -4   2   5      143.06      127.15      4.27 o 
  -3   2   5       10.59        8.62      1.86 o 
  -2   2   5      586.16      587.35      9.88 o 
  -1   2   5     2098.27     2237.32     17.83 o 
   0   2   5       46.04       47.47      3.23 o 
   1   2   5     1154.14     1191.32     11.17 o 
   2   2   5        4.94        5.78      1.78 o 
   3   2   5        4.54        4.41      2.41 o 
   4   2   5        5.98        7.98      3.32 o 
   5   2   5      601.56      579.56     19.22 o 
  -5   3   5      100.89       96.59      5.37 o 
  -4   3   5        9.69        6.27      2.85 o 
  -3   3   5      101.34      101.96      3.44 o 
  -2   3   5     2872.00     2911.63     33.97 o 
  -1   3   5       36.25       36.23      2.32 o 
   0   3   5     5109.53     5547.00     52.19 o 
   1   3   5      532.69      527.44      7.06 o 
   2   3   5      173.63      155.71      4.93 o 
   3   3   5       99.78       91.26      5.85 o 
   4   3   5      341.83      346.63     13.33 o 
   5   3   5        4.38        5.65      2.64 o 
  -5   4   5      473.17      494.45     12.34 o 
  -4   4   5      112.30      106.86      4.78 o 
  -3   4   5      421.74      427.03      6.43 o 
  -2   4   5      156.87      149.52      3.99 o 
  -1   4   5      576.68      664.84      7.94 o 
   0   4   5      332.45      361.51      6.21 o 
   1   4   5      111.56      104.96      3.60 o 
   2   4   5      185.63      171.56      8.98 o 
   3   4   5      267.31      252.86      5.49 o 
   4   4   5        2.01        2.56      1.92 o 
   5   4   5      239.23      230.55     12.56 o 
  -5   5   5      320.37      334.08     11.36 o 
  -4   5   5       97.50       95.07      3.64 o 
  -3   5   5      483.10      469.02      8.39 o 
  -2   5   5       60.70       64.39      2.68 o 
  -1   5   5       14.18       13.82      1.90 o 
   0   5   5        8.55        6.56      1.49 o 
   1   5   5       13.76       10.13      1.98 o 
   2   5   5        5.16        3.78      1.69 o 
   3   5   5      227.18      222.10      5.87 o 
   4   5   5      217.41      208.68     15.66 o 
   5   5   5      113.66      105.87      9.81 o 
  -5   6   5       74.46       70.62      7.31 o 
  -4   6   5      502.98      499.17      9.94 o 
  -3   6   5     1158.25     1186.73     19.86 o 
  -2   6   5      244.19      238.32      5.91 o 
  -1   6   5      251.97      212.43      4.54 o 
   0   6   5     1123.69     1173.54     15.14 o 
   1   6   5      175.45      176.23      4.50 o 
   2   6   5      301.57      310.96     10.60 o 
   3   6   5      350.05      362.54      8.53 o 
   4   6   5        1.53        1.49      3.05 o 
   5   6   5      135.36      149.23      8.70 o 
  -5   7   5       38.77       29.39      7.43 o 
  -4   7   5       23.16       27.30      2.43 o 
  -3   7   5       61.30       56.45      2.75 o 
  -2   7   5        0.02        4.32      2.76 o 
  -1   7   5       17.80       14.44      1.62 o 
   0   7   5      639.95      652.09      8.98 o 
   1   7   5      901.05      909.93     11.86 o 
   2   7   5     5077.09     5166.02     49.92 o 
   3   7   5      573.90      603.58     13.15 o 
   4   7   5      209.26      217.83      8.13 o 
   5   7   5        0.53        6.35      3.24 o 
  -5   8   5      201.45      196.21     13.78 o 
  -4   8   5       16.49       12.06      6.15 o 
  -3   8   5      297.73      321.24     15.51 o 
  -2   8   5      202.90      204.08      4.22 o 
  -1   8   5      355.48      355.78      5.26 o 
   0   8   5      958.15      975.23     10.63 o 
   1   8   5        0.28        3.39      1.81 o 
   2   8   5        0.02        0.16      0.98 o 
   3   8   5       19.87       19.44      2.38 o 
   4   8   5       52.75       54.39      6.92 o 
  -4   9   5       20.24       36.34      8.22 o 
  -3   9   5       20.02       26.13      6.48 o 
  -2   9   5       50.73       36.47      6.82 o 
  -1   9   5      409.01      402.38      7.27 o 
   0   9   5       87.86       91.86      3.40 o 
   1   9   5       17.61       18.57      2.26 o 
   2   9   5       41.19       47.77      3.29 o 
   3   9   5      325.41      326.89      7.89 o 
   4   9   5      221.90      225.55      9.13 o 
  -4  10   5       37.88       41.87      8.25 o 
  -3  10   5      159.90      164.98     11.21 o 
  -2  10   5      304.32      295.47     14.43 o 
  -1  10   5       85.43       71.86      2.21 o 
   0  10   5       83.52       71.08      2.67 o 
   1  10   5      319.32      318.46      7.19 o 
   2  10   5        6.20        5.60      1.88 o 
   3  10   5      111.94      120.79      5.02 o 
   4  10   5      278.10      261.83     10.28 o 
  -4  11   5      198.50      204.03     14.03 o 
  -3  11   5      104.60      106.47     10.98 o 
  -2  11   5      188.74      205.38     11.77 o 
  -1  11   5      493.27      479.66      8.17 o 
   0  11   5      233.46      232.52      5.32 o 
   1  11   5        2.62        4.10      1.55 o 
   2  11   5       29.47       32.48      3.25 o 
   3  11   5       10.65        6.04      1.93 o 
  -3  12   5      165.93      154.31     12.01 o 
  -2  12   5       31.82       36.37      7.40 o 
  -1  12   5        9.75       12.47      6.80 o 
   0  12   5       86.59       82.14      3.78 o 
   1  12   5        0.97        1.44      1.39 o 
   2  12   5       15.11       11.95      3.80 o 
   3  12   5        2.43        5.09      2.26 o 
  -2  13   5        0.05        0.17      4.27 o 
  -1  13   5      215.97      218.43     13.96 o 
   0  13   5       90.38       86.52      5.11 o 
   1  13   5      493.97      500.78     15.07 o 
   2  13   5      294.64      293.79     12.13 o 
  -1  14   5       24.39       17.35      4.16 o 
   0  14   5       64.72       59.32      8.81 o 
   1  14   5       40.54       32.62      5.75 o 
  -4   0   6      570.95      494.09     56.47 o 
  -2   0   6      206.21      193.59      7.28 o 
   0   0   6     4123.39     4429.40     46.09 o 
   2   0   6     1448.83     1376.06     54.91 o 
   4   0   6       96.48       95.83      8.76 o 
  -5   1   6      669.49      620.10     19.09 o 
  -4   1   6      131.47      135.01      5.09 o 
  -3   1   6      332.99      334.26      6.26 o 
  -2   1   6       24.46       27.16      4.18 o 
  -1   1   6       91.43       86.78      3.33 o 
   0   1   6       24.35       35.28      2.58 o 
   1   1   6     1898.29     2024.68     24.69 o 
   2   1   6      121.63      110.92      3.89 o 
   3   1   6      139.66      135.67      4.67 o 
   4   1   6       46.04       55.70      7.11 o 
   5   1   6       35.52       39.08      7.88 o 
  -5   2   6      101.48      110.55      6.53 o 
  -4   2   6        3.06        3.26      2.48 o 
  -3   2   6      129.45      127.83      4.61 o 
  -2   2   6      198.30      191.33      4.69 o 
  -1   2   6      265.38      283.97      5.91 o 
   0   2   6      460.12      480.86      7.82 o 
   1   2   6      199.61      210.94      7.40 o 
   2   2   6       97.83      106.19      4.38 o 
   3   2   6      464.56      446.01     11.49 o 
   4   2   6      315.18      299.35     12.87 o 
   5   2   6      373.43      418.92     26.53 o 
  -5   3   6      397.21      412.78     13.62 o 
  -4   3   6       35.83       33.54      3.10 o 
  -3   3   6     1763.91     1810.92     37.44 o 
  -2   3   6      119.92      121.58      3.90 o 
  -1   3   6        7.46        7.39      1.94 o 
   0   3   6      399.07      430.42     10.11 o 
   1   3   6      946.12      960.42     13.35 o 
   2   3   6       33.13       32.93      3.35 o 
   3   3   6      987.21      980.27     18.18 o 
   4   3   6       91.81      100.85      7.54 o 
   5   3   6       37.56       46.75      6.70 o 
  -5   4   6       60.32       65.74      6.98 o 
  -4   4   6      249.51      241.19      6.52 o 
  -3   4   6      878.68      871.22     15.98 o 
  -2   4   6     3383.06     3638.47     52.15 o 
  -1   4   6     1318.36     1308.79     16.90 o 
   0   4   6      680.63      644.70     10.18 o 
   1   4   6       64.15       63.63      3.19 o 
   2   4   6      480.30      485.68     14.60 o 
   3   4   6      740.22      713.21     14.02 o 
   4   4   6        4.41        4.88      2.79 o 
   5   4   6      143.12      140.82     13.43 o 
  -5   5   6      145.50      143.20      6.78 o 
  -4   5   6       26.39       27.60      2.94 o 
  -3   5   6       51.22       42.19      2.86 o 
  -2   5   6      137.02      148.44      3.85 o 
  -1   5   6       89.54       83.94      3.99 o 
   0   5   6       37.72       34.60      2.63 o 
   1   5   6      919.42      942.14     12.36 o 
   2   5   6      575.10      566.52      9.38 o 
   3   5   6       96.90       89.91      5.50 o 
   4   5   6       83.79       80.89      7.60 o 
   5   5   6        2.99       10.71      5.46 o 
  -5   6   6       13.45       18.47      5.28 o 
  -4   6   6      209.76      212.97      5.41 o 
  -3   6   6       17.49       15.78      2.00 o 
  -2   6   6      234.47      235.52      5.41 o 
  -1   6   6     1533.32     1600.59     15.51 o 
   0   6   6     1587.98     1658.54     18.86 o 
   1   6   6      223.52      230.55      5.03 o 
   2   6   6       44.74       49.56      4.30 o 
   3   6   6       19.64       20.57      3.05 o 
   4   6   6       12.74       17.03      4.24 o 
   5   6   6        4.16        2.30      2.41 o 
  -5   7   6      267.49      301.54     23.30 o 
  -4   7   6       75.13       75.52      4.76 o 
  -3   7   6       31.37       30.17      2.27 o 
  -2   7   6       34.27       28.92      2.86 o 
  -1   7   6      143.81      134.93      3.63 o 
   0   7   6       93.78       82.27      3.34 o 
   1   7   6      100.06       90.19      3.83 o 
   2   7   6        7.33        7.99      2.16 o 
   3   7   6        1.45        2.44      2.48 o 
   4   7   6       81.66       84.40      9.79 o 
  -4   8   6       63.25       56.67     10.31 o 
  -3   8   6       39.44       37.64      2.83 o 
  -2   8   6       72.31       73.99      4.38 o 
  -1   8   6      209.54      227.40      5.40 o 
   0   8   6      573.26      574.38      9.99 o 
   1   8   6       18.34       20.01      2.38 o 
   2   8   6        5.22        4.57      1.42 o 
   3   8   6        0.07        3.00      2.36 o 
   4   8   6       41.90       41.90      6.58 o 
  -4   9   6       27.98       25.96      7.05 o 
  -3   9   6       56.04       54.91     10.54 o 
  -2   9   6      160.32      153.82      7.87 o 
  -1   9   6       36.59       38.86      2.33 o 
   0   9   6      104.38       87.67      3.19 o 
   1   9   6        7.33        8.38      1.67 o 
   2   9   6       13.43        8.86      1.84 o 
   3   9   6      178.79      168.71     10.05 o 
   4   9   6      116.66      130.55     10.24 o 
  -4  10   6      237.58      230.22     14.65 o 
  -3  10   6      132.69      132.82     11.76 o 
  -2  10   6     1278.10     1300.14    167.91 o 
  -1  10   6      330.83      365.42      7.29 o 
   0  10   6      409.35      429.47      8.86 o 
   1  10   6       60.34       59.62      4.18 o 
   2  10   6      177.96      162.70      9.17 o 
   3  10   6       55.22       45.18      6.99 o 
  -3  11   6       32.05       32.12      7.35 o 
  -2  11   6      114.75      105.42      9.29 o 
  -1  11   6        8.44        7.62      1.34 o 
   0  11   6      239.43      252.59      6.17 o 
   1  11   6        1.53        4.09      2.48 o 
   2  11   6      635.42      648.43     18.99 o 
   3  11   6      103.44      102.95     13.00 o 
  -3  12   6       43.41       42.51      7.09 o 
  -2  12   6       76.31       81.58     12.97 o 
  -1  12   6      107.98       97.04     10.03 o 
   0  12   6      188.91      176.16      7.03 o 
   1  12   6       50.59       49.36      4.79 o 
   2  12   6      104.28      117.58      6.21 o 
  -2  13   6        0.04        3.58      4.54 o 
  -1  13   6       58.31       63.57     10.39 o 
   0  13   6      102.52      118.23      9.97 o 
   1  13   6        0.00        2.70      2.62 o 
   2  13   6      417.34      451.62     15.19 o 
   0  14   6       45.52       44.87      6.78 o 
  -5   0   7       51.93       51.27      9.14 o 
  -3   0   7       91.84       99.23      7.21 o 
  -1   0   7     1544.06     1625.90     26.96 o 
   1   0   7      240.87      252.13      8.07 o 
   3   0   7        7.42        6.64      4.47 o 
   5   0   7      230.77      278.66     16.58 o 
  -5   1   7      147.79      148.45      7.75 o 
  -4   1   7        8.70       12.70      2.56 o 
  -3   1   7       97.11       84.53      3.39 o 
  -2   1   7     1537.30     1567.72     24.54 o 
  -1   1   7      888.82      903.68     13.21 o 
   0   1   7      768.01      771.45     15.07 o 
   1   1   7     1423.99     1482.92     18.00 o 
   2   1   7       91.15       89.87      4.04 o 
   3   1   7      110.89       99.35     17.37 o 
   4   1   7       83.09       78.49      5.75 o 
   5   1   7       23.83       26.57      4.53 o 
  -5   2   7        9.03        9.73      4.07 o 
  -4   2   7      124.28      119.16      4.84 o 
  -3   2   7      176.84      159.03      5.56 o 
  -2   2   7      410.56      419.31      6.99 o 
  -1   2   7       14.91       17.24      2.37 o 
   0   2   7      675.79      721.56     10.25 o 
   1   2   7       57.13       51.37      4.56 o 
   2   2   7        7.54        9.06      2.21 o 
   3   2   7      140.74      120.47     11.04 o 
   4   2   7      114.48      104.60      6.48 o 
   5   2   7        6.44        6.64      2.53 o 
  -5   3   7       67.04       77.24      7.93 o 
  -4   3   7      968.14      931.10     20.51 o 
  -3   3   7      154.34      139.95      5.12 o 
  -2   3   7     1139.99     1139.66     17.70 o 
  -1   3   7       18.31       19.99      2.48 o 
   0   3   7      514.08      501.23      9.08 o 
   1   3   7        2.65        4.88      2.59 o 
   2   3   7       66.00       66.86      4.04 o 
   3   3   7      365.31      357.54     12.74 o 
   4   3   7       37.32       39.32      5.38 o 
   5   3   7       59.07       58.37      8.69 o 
  -5   4   7      213.55      210.14      9.01 o 
  -4   4   7      112.38       97.99      4.82 o 
  -3   4   7       73.70       73.03      4.07 o 
  -2   4   7       43.12       44.55      2.76 o 
  -1   4   7        1.09        7.19      3.02 o 
   0   4   7     1621.52     1688.85     16.75 o 
   1   4   7      717.12      699.63     12.40 o 
   2   4   7      834.43      759.94     37.86 o 
   3   4   7      322.74      329.33     10.81 o 
   4   4   7        0.24        3.84      3.30 o 
   5   4   7        1.51        1.66      2.66 o 
  -5   5   7       16.06       18.19      2.78 o 
  -4   5   7      124.39      119.95      4.87 o 
  -3   5   7      122.03      121.29      5.02 o 
  -2   5   7      393.00      391.89     14.44 o 
  -1   5   7       87.84       95.42      4.57 o 
   0   5   7      107.70      110.80      4.12 o 
   1   5   7      606.55      602.84     19.13 o 
   2   5   7      601.88      571.53     12.62 o 
   3   5   7      410.29      410.02     11.93 o 
   4   5   7      190.65      214.29     10.50 o 
  -4   6   7      206.29      222.03      8.63 o 
  -3   6   7       12.07       11.42      3.00 o 
  -2   6   7      204.45      214.85      6.25 o 
  -1   6   7      264.25      269.37      6.98 o 
   0   6   7      110.62      105.09      4.03 o 
   1   6   7      203.67      199.91      5.49 o 
   2   6   7       14.28       15.64      2.32 o 
   3   6   7        0.01        4.83      2.31 o 
   4   6   7       33.56       32.68      5.99 o 
  -4   7   7      412.13      408.64     21.33 o 
  -3   7   7       29.37       28.77      3.34 o 
  -2   7   7      122.26      129.14      5.74 o 
  -1   7   7       60.86       51.37      3.54 o 
   0   7   7       30.46       25.93      2.61 o 
   1   7   7       55.97       54.50      3.49 o 
   2   7   7        0.06        1.04      3.30 o 
   3   7   7       31.75       26.18      4.77 o 
   4   7   7       83.92       81.25     13.72 o 
  -4   8   7      140.97      140.35     11.61 o 
  -3   8   7      116.56      127.53      8.38 o 
  -2   8   7      761.50      839.75     18.17 o 
  -1   8   7       89.30       81.03      3.61 o 
   0   8   7      119.62      114.47      4.45 o 
   1   8   7      141.08      139.76      4.99 o 
   2   8   7       70.27       72.42      5.21 o 
   3   8   7       38.28       39.50      7.60 o 
   4   8   7       48.08       37.28      6.33 o 
  -3   9   7       39.69       36.40      8.45 o 
  -2   9   7       16.95       15.64      1.87 o 
  -1   9   7        2.70        2.56      1.48 o 
   0   9   7       94.38       93.28      4.12 o 
   1   9   7      134.49      139.42      5.19 o 
   2   9   7        7.07       18.85      6.36 o 
   3   9   7      542.72      572.49     18.27 o 
  -3  10   7       70.96       69.23     11.53 o 
  -2  10   7       54.76       52.16     10.37 o 
  -1  10   7       64.03       60.14      3.46 o 
   0  10   7       22.68       23.65      2.75 o 
   1  10   7      384.64      375.11      8.69 o 
   2  10   7       38.98       40.01      7.81 o 
   3  10   7      190.46      179.71     17.54 o 
  -3  11   7      136.06      121.56     12.43 o 
  -2  11   7      157.44      180.08     13.80 o 
  -1  11   7        8.24       12.32      2.73 o 
   0  11   7      394.35      396.77     13.78 o 
   1  11   7        1.52        4.61      2.72 o 
   2  11   7      252.47      252.29     14.54 o 
  -2  12   7       80.21       75.55     12.92 o 
  -1  12   7       62.32       67.82     11.31 o 
   0  12   7        3.13        7.80      3.01 o 
   1  12   7       81.05       69.24      6.96 o 
   2  12   7        5.56        9.02      5.47 o 
   0  13   7       14.44       21.04      6.53 o 
  -4   0   8      345.36      377.52     19.24 o 
  -2   0   8      520.06      515.44     14.61 o 
   0   0   8      409.44      391.58      9.72 o 
   2   0   8       24.46       24.71      6.45 o 
   4   0   8      354.05      335.25     17.25 o 
  -4   1   8      821.01      835.22     19.70 o 
  -3   1   8        0.43        2.61      2.32 o 
  -2   1   8     1325.32     1345.90     22.37 o 
  -1   1   8        7.99        9.49      2.51 o 
   0   1   8       11.42       11.20      2.45 o 
   1   1   8       50.52       53.85      4.45 o 
   2   1   8      857.62      878.38     22.59 o 
   3   1   8       47.06       49.54      5.48 o 
   4   1   8      304.82      308.71     14.98 o 
  -4   2   8      106.31      106.77      6.64 o 
  -3   2   8       98.50       97.51      5.10 o 
  -2   2   8      406.64      410.58     13.52 o 
  -1   2   8      645.63      659.82     24.52 o 
   0   2   8      450.04      441.81      9.48 o 
   1   2   8     1298.16     1325.03     23.63 o 
   2   2   8       20.84       21.70      3.70 o 
   3   2   8      774.10      758.49     22.97 o 
   4   2   8       85.67       85.19      7.57 o 
  -4   3   8        1.67        2.10      1.90 o 
  -3   3   8       19.99       17.99      3.03 o 
  -2   3   8       84.63       82.66      3.81 o 
  -1   3   8       63.63       59.48      4.01 o 
   0   3   8       50.81       47.78      3.52 o 
   1   3   8      398.78      401.40      9.80 o 
   2   3   8      128.44      123.21     14.72 o 
   3   3   8       38.72       38.50      7.03 o 
   4   3   8       40.24       37.54      5.50 o 
  -4   4   8      202.61      205.55      8.78 o 
  -3   4   8      258.52      267.73      7.22 o 
  -2   4   8       47.71       48.16      5.25 o 
  -1   4   8       18.73       21.16      3.18 o 
   0   4   8      254.48      234.85      6.94 o 
   1   4   8       73.63       70.71      3.99 o 
   2   4   8       35.16       32.97      4.96 o 
   3   4   8        1.88        6.24      3.45 o 
   4   4   8       11.23        7.65      2.88 o 
  -4   5   8      248.27      254.15     10.07 o 
  -3   5   8       17.23       17.76      2.70 o 
  -2   5   8       56.69       64.74      4.36 o 
  -1   5   8        0.03        2.82      1.65 o 
   0   5   8      134.26      125.84      4.94 o 
   1   5   8        0.09        2.69      2.31 o 
   2   5   8      119.42      122.31      6.41 o 
   3   5   8       55.97       53.34      7.43 o 
   4   5   8       72.10       91.19     11.14 o 
  -4   6   8       49.34       50.79      5.79 o 
  -3   6   8      230.86      193.83     13.60 o 
  -2   6   8        0.05        2.84      1.41 o 
  -1   6   8     1045.16     1095.93     29.84 o 
   0   6   8      123.19      107.96      4.92 o 
   1   6   8      364.66      357.67     12.00 o 
   2   6   8        1.22        5.15      3.76 o 
   3   6   8        0.83        3.86      3.04 o 
   4   6   8        0.97        7.43      3.71 o 
  -4   7   8      145.22      146.97     12.18 o 
  -3   7   8      319.87      318.52     13.06 o 
  -2   7   8      291.62      290.34      7.05 o 
  -1   7   8       80.44       78.40      5.38 o 
   0   7   8        9.32        7.39      2.51 o 
   1   7   8      146.81      131.62      5.50 o 
   2   7   8       42.73       50.70      6.45 o 
   3   7   8        5.85        8.81      3.81 o 
  -3   8   8       25.13       35.84      7.81 o 
  -2   8   8      153.64      148.98      6.71 o 
  -1   8   8      876.70      879.59     15.66 o 
   0   8   8      400.20      424.86     12.55 o 
   1   8   8      657.23      639.77     28.29 o 
   2   8   8      149.25      153.60      7.99 o 
   3   8   8      210.47      207.61     11.81 o 
  -3   9   8      180.50      185.99     13.97 o 
  -2   9   8        5.83        7.44      4.97 o 
  -1   9   8       26.10       25.19      3.10 o 
   0   9   8        6.58        6.94      2.78 o 
   1   9   8       22.20       28.66      5.06 o 
   2   9   8       67.68       57.31      7.97 o 
   3   9   8      255.30      268.00     16.59 o 
  -2  10   8       60.13       67.28     11.35 o 
  -1  10   8       11.51       12.54      2.73 o 
   0  10   8      297.81      306.46     14.49 o 
   1  10   8       30.45       27.29      4.38 o 
   2  10   8        2.30        2.31      2.85 o 
  -2  11   8       38.04       31.33      6.26 o 
  -1  11   8      110.96      116.04     11.95 o 
   0  11   8       46.28       38.80      4.83 o 
   1  11   8       21.57       21.61      3.47 o 
   0  12   8       75.30       83.45      9.91 o 
  -3   0   9       44.78       41.99      7.75 o 
  -1   0   9      392.63      438.61     19.29 o 
   1   0   9       94.71       99.52     10.57 o 
   3   0   9      333.91      319.48     17.42 o 
  -4   1   9       12.79        9.42      4.11 o 
  -3   1   9      277.45      288.33     11.65 o 
  -2   1   9        5.63        9.46      3.82 o 
  -1   1   9     1152.92     1154.43     42.51 o 
   0   1   9      276.27      288.58     10.34 o 
   1   1   9     1078.03     1103.87     34.95 o 
   2   1   9       10.61        9.78      4.78 o 
   3   1   9        1.11       11.86      5.90 o 
   4   1   9      205.07      172.82     13.18 o 
  -4   2   9      210.86      226.44      9.88 o 
  -3   2   9       21.77       23.46      5.62 o 
  -2   2   9       18.85       18.84      2.61 o 
  -1   2   9      661.70      642.37     14.05 o 
   0   2   9       48.29       51.29      5.43 o 
   1   2   9      433.87      440.74     12.80 o 
   2   2   9       41.68       47.07      5.84 o 
   3   2   9      130.67      117.21      7.15 o 
   4   2   9       29.54       38.57      5.91 o 
  -4   3   9      168.21      180.61      8.58 o 
  -3   3   9       44.82       49.63      6.61 o 
  -2   3   9       32.21       29.99      3.43 o 
  -1   3   9       23.36       24.76      2.93 o 
   0   3   9       74.86       83.07      5.86 o 
   1   3   9        1.00        2.40      3.29 o 
   2   3   9      425.69      429.96     13.01 o 
   3   3   9       72.90       75.50      6.68 o 
   4   3   9        9.00        9.48      3.96 o 
  -4   4   9       26.94       24.66      4.43 o 
  -3   4   9      145.92      129.33      7.74 o 
  -2   4   9       77.26       86.65      5.19 o 
  -1   4   9        7.81        9.73      2.58 o 
   0   4   9       92.13       91.75      8.85 o 
   1   4   9       28.00       20.86      3.91 o 
   2   4   9      128.00      111.14      6.51 o 
   3   4   9       25.75       22.05      4.77 o 
  -3   5   9      746.51      689.29     72.10 o 
  -2   5   9       36.37       37.75      5.33 o 
  -1   5   9      658.16      665.95     18.32 o 
   0   5   9        2.92        5.17      2.93 o 
   1   5   9      114.93      109.89      6.90 o 
   2   5   9        0.93        1.91      3.10 o 
   3   5   9        1.00        2.40      2.83 o 
  -3   6   9       61.57       64.10      6.99 o 
  -2   6   9      287.74      280.88     10.55 o 
  -1   6   9       65.58       64.37      5.99 o 
   0   6   9       23.02       22.22      3.07 o 
   1   6   9      285.48      318.47     11.20 o 
   2   6   9      296.52      305.57     12.17 o 
   3   6   9       46.75       49.54      6.88 o 
  -3   7   9        0.96        4.36      3.34 o 
  -2   7   9        4.17        7.96      3.75 o 
  -1   7   9       91.04       85.77      4.49 o 
   0   7   9       24.86       17.85      2.71 o 
   1   7   9       63.33       78.47      8.54 o 
   2   7   9        2.94        8.74      3.82 o 
   3   7   9       68.21       71.34      7.86 o 
  -2   8   9      169.44      170.90      9.28 o 
  -1   8   9        4.91        6.16      3.59 o 
   0   8   9       48.03       44.40      5.45 o 
   1   8   9      113.86      106.03      6.63 o 
   2   8   9      191.46      198.93     12.69 o 
  -2   9   9      234.10      250.66     15.76 o 
  -1   9   9       97.81      100.92      5.90 o 
   0   9   9      158.12      150.18      7.50 o 
   1   9   9       43.22       39.86      5.34 o 
   2   9   9        1.44        2.13      2.83 o 
  -1  10   9      175.27      186.65     13.53 o 
   0  10   9        0.04        3.80      3.05 o 
   1  10   9       10.56       11.29      3.38 o 
  -2   0  10       41.43       43.10      8.96 o 
   0   0  10        0.51        5.23      4.60 o 
   2   0  10      311.26      320.64     17.31 o 
  -3   1  10      183.19      190.80      9.55 o 
  -2   1  10        5.22        6.39      4.16 o 
  -1   1  10      209.02      201.61     12.86 o 
   0   1  10        0.10        3.03      3.78 o 
   1   1  10       32.13       31.71      5.17 o 
   2   1  10      277.18      285.73     14.40 o 
   3   1  10        7.73       18.25      7.17 o 
  -3   2  10      597.88      614.85     20.38 o 
  -2   2  10       53.54       52.31      7.03 o 
  -1   2  10       78.25       77.22      6.06 o 
   0   2  10        0.72        4.88      3.88 o 
   1   2  10        0.07        3.66      3.40 o 
   2   2  10        2.58        6.13      5.20 o 
   3   2  10       45.03       43.41      6.21 o 
  -3   3  10      308.99      306.33     12.49 o 
  -2   3  10       42.10       41.16      6.18 o 
  -1   3  10      412.38      430.88     14.71 o 
   0   3  10        9.20        9.24      4.13 o 
   1   3  10       43.36       39.41     10.86 o 
   2   3  10        0.01        2.57      3.11 o 
   3   3  10      140.65      128.32      8.26 o 
  -3   4  10      210.77      221.87      9.94 o 
  -2   4  10       11.27        6.91      4.01 o 
  -1   4  10        0.01        4.97      4.33 o 
   0   4  10      595.20      630.58     19.77 o 
   1   4  10      126.40      137.05      8.11 o 
   2   4  10      378.74      386.42     14.55 o 
   3   4  10        7.33        7.00      3.04 o 
  -3   5  10      215.66      212.07     13.50 o 
  -2   5  10       38.80       38.14      7.97 o 
  -1   5  10      121.27      121.84      8.16 o 
   0   5  10      337.03      321.47     27.63 o 
   1   5  10        2.10        3.27      3.50 o 
   2   5  10       18.91       22.97      4.44 o 
  -2   6  10       73.27       79.59      8.57 o 
  -1   6  10      412.65      423.31     14.69 o 
   0   6  10       24.20       18.92      4.04 o 
   1   6  10      197.84      207.57      9.59 o 
   2   6  10      137.81      136.05      8.20 o 
  -2   7  10       30.76       34.54      5.09 o 
  -1   7  10        5.52        7.70      4.03 o 
   0   7  10        0.09        0.08      3.23 o 
   1   7  10        1.78        4.93      3.36 o 
   2   7  10       11.31       10.19      4.57 o 
  -1   8  10       55.62       50.94      6.20 o 
   0   8  10      131.61      130.04      7.43 o 
   1   8  10       54.34       51.54      6.14 o 
  -1   0  11      166.09      166.97     12.11 o 
   1   0  11        0.62        5.25      4.85 o 
  -2   1  11      159.53      162.78     12.32 o 
  -1   1  11        5.93        7.83      5.21 o 
   0   1  11       28.46       32.79      8.45 o 
   1   1  11      127.37      145.65      9.84 o 
   2   1  11      158.57      149.89      9.75 o 
  -2   2  11       59.88       62.40      7.82 o 
  -1   2  11        6.38        9.92      3.27 o 
   0   2  11        1.95        1.65      3.42 o 
   1   2  11       41.24       42.63      6.21 o 
   2   2  11        7.30       16.13      5.05 o 
  -2   3  11      246.43      244.69     13.74 o 
  -1   3  11        0.90        4.81      3.92 o 
   0   3  11      872.78      934.96     23.72 o 
   1   3  11        4.80       12.30      4.87 o 
   2   3  11      282.08      290.60     16.15 o 
  -2   4  11      108.35      106.06      7.79 o 
  -1   4  11      106.80       90.76      7.20 o 
   0   4  11       28.55       32.30      5.72 o 
   1   4  11        7.72       12.98      4.65 o 
  -1   5  11       37.80       35.46      5.50 o 
   0   5  11        3.24        7.85      3.98 o 
   1   5  11        0.09        5.10      2.93 o 
   0   6  11       15.16       14.00      5.37 o 
                                                 
